# Supplementary material for: Plasma Testosterone and Androstenedione Levels Follow the Same Sex-Specific Patterns in the Two Pan Species
Source: Biology (Basel). 2022 Aug 27;11(9):1275. doi: 10.3390/biology11091275 (PMC9495489; doi:10.3390/biology11091275)
Supplement: Supplementary file 1 [file biology-11-01275-s001.zip]

Archive with 1 entries (1 files):
- biology-1826441-supplementary.pdf
